# Supplementary material for: D-lactate and glycerol as potential biomarkers of sorafenib activity in hepatocellular carcinoma
Source: Signal Transduct Target Ther. 2025 Jun 27;10:200. doi: 10.1038/s41392-025-02282-z (PMC12202795; doi:10.1038/s41392-025-02282-z)
Supplement: Supplementary file 4 — MS peak areas [file 41392_2025_2282_MOESM4_ESM.xlsx]

## Sheet: 48h Targeted Metabolomics
Sample name	Group	GTP	GMP	dITP	ITP	cAMP	dADP	dATP	dGTP	dGMP	dGDP	dCMP	dCDP	dAMP	dCTP	dTTP	dUMP	dIMP	ADP	AMP	ATP	CMP	CTP	GDP	UDP	UMP	UTP	NAD	NADH	NADP	NADPH	FAD	CoA	Glucose	Glucose 6P	Fructose1,6BP	DHAP/GAP	PEP	Pyruvate	Lactate	AcCoA	Gluconate 6P	Sedueptulose 7P	E4P	R5P	Citrato	IsoCitrate	aKG	Succinate
1	DMSO 48h	29765	133168	15662	249459	45629	47786	11118	1889068	572673	1701203	27658	28919	38227	14857	50765	124705	29485	1913781	679545	1772829	30973	229604	95789	1048509	291634	707039	93328	162430	376406	29381	32530	77514	63830	1077760	642428	1283216	508697	26650	101587	16266	126701	135577	149887	322605	1279422	35397	117248	369954
2	DMSO 48h	75557	157833	23358	386812	76368	63265	21568	3004722	639645	2461011	41075	36587	47521	23408	91755	148847	48215	2313236	730934	2629720	41242	409763	166034	1389354	330574	1139941	89264	178129	423123	43104	32766	113713	57356	1243956	1077672	1886208	962525	34293	146854	19968	152500	198531	201585	363188	1661018	39691	182143	416078
3	DMSO 48h	74189	145116	23501	435425	69229	53808	19249	3480664	621008	2660430	44161	43961	73402	22967	90290	172796	69539	2293552	631174	3180316	38805	428821	160514	1479921	322820	1242562	104715	242548	399300	49370	36369	130593	67328	1361318	1071782	1788152	1281500	35208	150526	20819	195675	199552	257264	385075	1680165	40214	148014	414080
4	DMSO 48h	64478	183817	20678	332944	58201	51331	17843	2854167	811280	2371297	38710	37955	55341	24687	69069	163848	110209	2409918	806497	2498224	35622	317816	140347	1234341	386011	842856	83290	178400	339060	41478	29745	118261	52719	987680	831169	1516924	974561	34354	148892	21083	190995	169947	168010	320856	1635919	34179	150578	369114
5	DMSO 48h	80907	214943	22737	466370	72227	64418	25060	4035737	630584	2972196	41885	49573	65903	34503	87911	194492	115178	2676502	666496	3658017	40316	528016	189928	1689418	422298	1343785	95296	197725	348805	49378	37065	126170	56960	964272	750741	1652425	1494588	45349	203057	21455	192679	218907	250295	365320	1792611	36715	263486	372556
6	Sorafenib 48h	7079	38331	7139	17417	10616	34216	5388	96949	519372	457766	6383	6061	6483	5434	5584	9368	35801	447632	541550	91742	14041	16228	23185	129928	154849	30582	62281	13824	71764	697	7204	13490	154137	188008	154108	143621	217997	6803	20315	1478	62294	18045	10218	77989	686273	10423	74854	182975
7	Sorafenib 48h	7209	53458	10115	17658	10420	39374	6560	87109	599954	432167	5074	7703	13490	8614	8035	18261	52121	476819	703670	90448	13802	10214	23894	136595	178824	25966	68364	18355	76027	813	5693	13819	157910	217095	147214	161894	230983	3957	18034	576	73917	19405	10095	81794	768737	18680	85715	199520
8	Sorafenib 48h	9520	57021	12424	13850	8486	33788	4498	90366	625607	463972	6414	4437	10990	9034	6833	14877	37531	490886	790619	85250	17213	14723	27759	134327	202620	25823	72533	15923	86371	808	8249	14074	164973	215892	158933	185457	229310	3196	27770	1134	76953	28134	12665	84584	863608	18224	68209	210135
9	Sorafenib 48h	4826	76003	7707	16292	11874	31311	5562	84978	687044	527711	7962	9429	9313	11345	8759	19147	47192	513930	783898	92518	19398	14785	37889	136984	252874	24896	67716	33643	80069	692	12316	16847	164870	297465	164117	199484	214728	5066	29303	1924	78235	34636	12797	106234	855018	17772	56263	206614
10	Sorafenib 48h	8594	93451	8079	11936	12145	32022	4511	75174	814280	538458	5708	12087	12088	11479	6644	24041	52990	480804	853034	88213	20522	13947	29203	175392	275887	31552	63648	26233	74206	1626	14637	11307	169547	311389	180917	175826	187615	5369	39339	2564	73141	32373	10829	114977	856642	16847	71510	235990
[truncated: 52 more columns]

## Sheet: 48h Phospholipids
ID	Group	lyso PC 14:0	lyso PC 16:1	lyso PC 16:0	lyso PC 17:0	lyso PC 18:2	lyso PC 18:1	lyso PC 18:0	lyso PC 20:4	lyso PC 20:3	lyso PC 24:0	lyso PC 26:1	lyso PC 26:0	lyso PC 28:1	lyso PC 28:0	PC aa C24:0	PC aa C26:0	PC aa C28:1	PC aa C30:2	PC aa C30:0	PC aa C32:3	PC aa C32:2	PC aa C32:1	PC aa C32:0	PC aa C34:3	PC aa C34:2	PC aa C34:1	PC aa C36:6	PC aa C36:5	PC aa C36:4	PC aa C36:3	PC aa C36:2	PC aa C36:1	PC aa C36:0	PC aa C38:6	PC aa C38:5	PC aa C38:4	PC aa C38:3	PC aa C38:1	PC aa C40:6	PC aa C40:5	PC aa C40:4	PC aa C40:3	PC aa C40:2	PC aa C40:1	PC aa C42:6	PC aa C42:5	PC aa C42:4	PC aa C42:2
L1	DMSO 48h	265430	407659	3092340	115224	85176	1975847	1462451	42413	59922	121576	52996	99691	239037	585977	16171	315654	5780991	9645951	20823251	3038911	38352683	96012431	27540228	13927627	69451814	128426639	1547837	6420615	10110906	22604687	90866012	83950602	8697201	6073743	6555208	9669400	10120540	12263502	2750451	1779910	2634818	4722679	6747908	3166823	272073	548553	824655	2164845
L2	DMSO 48h	194307	342675	2382749	100876	52778	1814236	1171898	31490	53662	125852	60515	109374	284945	630883	18244	352805	6714402	12479565	25279976	3953167	50001834	108897406	31550283	19306320	84653597	145752483	1457479	7688482	13400984	32694229	108208311	89434856	9443645	7139562	10265901	13417835	13754341	10779941	3791338	2179493	3745697	4659932	6567896	2090114	357080	680644	861206	1490855
L3	DMSO 48h	253187	446473	2470862	93561	75793	1736372	1294815	40497	68099	125712	66220	104210	264699	648362	19487	359987	6506560	11336880	28000092	3594744	48288326	111157512	37846081	17145954	87484751	148234524	1866072	8294793	13928078	32604298	110278367	92644542	10462971	8105979	10560602	13331288	14731483	13161986	4199469	2427139	4206108	5181454	7158897	3107834	385554	673384	858125	2098521
L4	DMSO 48h	306627	490020	2684280	91405	77536	2118181	1358149	42252	83530	117769	74625	112766	320400	699508	23015	403229	6829962	13114535	24306156	4096187	51648360	108161009	28517262	19995128	86931706	145803817	1998095	8959598	14337436	33274307	111377724	86367000	8743408	8759347	10863094	13388249	14197637	9508986	4251454	2252440	3647543	4931538	5357751	1626380	391178	674803	890351	1215584
L5	DMSO 48h	255469	523884	2587243	104462	87232	1629105	1015361	43067	68834	148794	51897	110706	267276	711001	19205	340028	7386456	12929087	26822544	3663445	45045201	109657336	34218917	19376742	86460294	145889106	1869306	8558081	13887897	34604300	111119162	94617665	10921484	7801283	10113227	13997776	14669773	13072215	3855147	2289075	3619687	5452813	7498509	2743919	368978	697966	913812	2030480
L6	Soraf 48h	663848	464191	2835769	116957	79096	1444761	1510442	92351	80450	44240	34878	255749	602484	2100819	39011	978289	5976354	7011928	29334547	2227259	20155031	72587767	16879355	8386388	33117881	92791013	2808339	8452272	12636042	11270483	39555923	42598984	9131253	8737154	9866271	9676738	6049038	8778305	3936669	2837961	1889180	1153665	926775	589716	248537	323766	194196	234247
L7	Soraf 48h	807153	475910	3148171	147554	75394	1459867	1612119	90296	109044	44191	31835	205291	602834	2211159	30466	955422	6080334	7614426	27773681	2291749	20422855	72847035	17594730	8330866	37839571	87889611	2761512	9320843	13375596	10596806	38093922	39247393	8541717	7876232	9256083	9231565	5913599	8203808	4040833	2735595	1927328	1003929	847420	612619	267017	325915	176369	206615
L8	Soraf 48h	691932	470777	2841001	130991	83124	1319403	1266680	84333	84426	58053	33144	227820	580894	2025000	29225	930714	5578052	6975539	29603656	2079303	18718214	68855574	16759336	7696018	35546897	84348540	2717274	8538742	13047948	11227927	37796430	37990814	8164607	8120493	9675408	8816139	5704243	7182494	3930235	2624603	1779385	856870	815998	555038	214823	321981	183225	205508
L9	Soraf 48h	759179	536655	2899845	135159	77732	1313283	1348632	122134	85863	55752	22322	197661	505438	1958261	24362	871452	5513060	6427656	29462104	2052370	20361526	71971474	16854274	7926241	38297511	91793354	2751872	8454371	13356707	11146860	37880680	39223854	8546217	8230086	10017060	9505754	5816075	7711705	3876839	2802331	1720923	951405	901398	540117	238751	296842	187705	210579
L10	Soraf 48h	824714	493411	2699506	118221	99837	1193481	1473847	107830	69909	51544	31096	238974	581729	1902579	34602	985736	5526109	6975184	29286778	2322852	18078379	72201015	16639015	7973777	35811845	91152613	2452295	8726311	13401744	11581895	38054035	35787524	8200876	8145437	10201228	9645321	5600587	8101410	3898661	2873884	1733261	825057	811356	571983	230952	322911	184638	215839
[truncated: 162 more columns]

## Sheet: 7 days Targeted Metabolomics
ID	Group	cAMP	dGTP	dGMP	dGDP	dTMP	dCMP	dCDP	dCTP	dIMP	dAMP	dADP	dITP	dTTP	dUMP	ADP	AMP	ATP	ITP	CMP	IMP	GDP	GTP	GMP	CTP	UTP	UDP	UMP	NAD	NADH	NADP	NADPH	FAD	CoA	Glucose	Glucose 6-Phosphate	Fructose 1,6-bisphosphate	Dihydroxyacetone phosphate	PEP	Pyruvate	Lactate	Ac-CoA	Gluconate 6P	Sedoheptulose 7-phosphate	Erythrose 4-phosphate	Ribu-5P	Citrate	aKG	Iso-Citrate
C9	DMSO 7days	55195	1511901	1719132	2205115	19639	55275	37457	19876	25228	21993	16429	9391	42211	43345	2303385	1581792	1422167	209918	104510	47319	305959	57747	582071	434858	627198	1585714	1129336	125809	28787	229703	116174	3253	56241	46709	185647	237046	292864	87423	5323	93670	4526	112760	148971	61876	65676	5431714	331972	39363
C10	DMSO 7days	30337	1193501	1942911	2278290	27306	43227	33182	28473	51948	26067	14365	9193	23245	27435	2211741	1773026	1122591	168856	120657	70603	253143	31023	619038	366752	388400	1261933	1069871	180959	27187	259907	151700	2091	69096	48794	173887	197450	267383	51434	5075	91661	7430	56658	152593	40409	50694	6578667	364812	52141
C11	DMSO 7days	23262	936460	2049967	1954735	21613	46990	27547	25345	43741	17294	14274	5328	21758	25395	1926298	2054660	833271	124569	130360	72988	181667	23528	567484	266875	322118	1159165	1305946	195105	38342	257819	132097	3486	62392	45351	161589	198617	257811	63669	4543	108061	4415	44037	178153	53269	49480	6830715	372212	68212
C12	DMSO 7days	21979	463889	1168559	1615444	10690	41621	18971	31256	44654	15298	9415	7470	11856	20629	1449035	1145126	422903	63755	83326	38290	114134	11852	467172	163606	192197	633998	852040	139070	12923	179198	109326	1397	48562	52511	229634	208796	235094	35093	1586	109863	1974	49220	152578	39368	47842	4733437	246265	31525
C13	Soraf 7days	10020	222384	2475511	1514449	47174	48337	24395	10912	21470	21501	18724	9062	14147	22250	1369703	2607461	208887	29289	115431	295507	108212	5267	1071902	57668	34462	266169	1319890	124564	34069	502427	47083	3137	54141	193235	363320	245111	267924	96331	3446	231412	8299	364559	528811	106759	108713	374786	216673	2912
C14	Soraf 7days	16833	222033	2183955	1294162	34513	53646	20705	13190	44109	17870	15318	6004	13817	23126	1166486	2468240	218829	31737	112899	285734	106052	4663	982459	55894	36360	209100	1051097	122248	33233	525597	42408	2208	55533	278133	289486	202299	247174	59549	3474	254126	2448	310218	464321	108761	95140	453534	266300	1619
C15	Soraf 7days	13024	206066	2373984	1279656	47642	53548	18413	13196	41835	21660	19639	5861	20240	18513	1160498	2544363	175311	29495	119449	317592	85598	3653	920973	58177	29126	220429	1353844	113085	36074	461133	39359	4411	58673	267037	328798	194033	240269	73321	5053	266659	6432	95307	456028	80118	106892	504422	263473	2347
C16	Soraf 7days	15793	273216	2273858	1427456	51476	47053	26028	13209	40543	21789	21742	2909	16148	23124	1294005	2263879	250992	33825	113518	283104	112895	6164	925097	71940	44401	312368	1151088	104652	28367	472214	20564	4415	40399	673275	380504	245674	294243	46476	6946	437407	4573	320858	373902	107197	107579	346552	230437	1514
[truncated: 56 more columns]

## Sheet: 7 days Phospholipids
ID	Group	lyso PC 14:0	lyso PC 16:1	lyso PC 16:0	lyso PC 17:0	lyso PC 18:2	lyso PC 18:1	lyso PC 18:0	lyso PC 20:4	lyso PC 20:3	lyso PC 24:0	lyso PC 26:1	lyso PC 26:0	lyso PC 28:1	lyso PC 28:0	PC aa C24:0	PC aa C26:0	PC aa C28:1	PC aa C30:2	PC aa C30:0	PC aa C32:3	PC aa C32:2	PC aa C32:1	PC aa C32:0	PC aa C34:3	PC aa C34:2	PC aa C34:1	PC aa C36:6	PC aa C36:5	PC aa C36:4	PC aa C36:3	PC aa C36:2	PC aa C36:1	PC aa C36:0	PC aa C38:6	PC aa C38:5	PC aa C38:4	PC aa C38:3	PC aa C38:1	PC aa C40:6	PC aa C40:5	PC aa C40:4	PC aa C40:3	PC aa C40:2	PC aa C40:1	PC aa C42:6	PC aa C42:5	PC aa C42:4	PC aa C42:2
L11	DMSO 7 days	390136	1291501	3722336	118646	212937	4046431	1400623	157428	358211	88723	46196	45313	153886	353276	25755	305251	5397762	11562857	16897932	5285189	46847849	92387259	26309198	19167906	69119944	121164924	1934149	7785691	13042971	30863348	89290291	81887874	7468541	6727466	8782459	13732805	17036380	15222666	2771783	2007271	5307179	9626742	10535000	3419101	397522	903743	2088448	2642964
L12	DMSO 7 days	388653	1108666	2881738	103336	166449	3623764	1018855	128252	306035	74194	44616	48481	140452	364542	15084	265536	5024365	10041342	23180634	4884437	51841245	107117495	37907111	24522995	88605989	140696184	1797842	8844934	18507454	43375305	115901120	90144119	9789669	7658678	13071334	20148005	22594399	15483748	4408651	2720678	6630697	9682612	10100181	3240301	531361	1295264	1859886	2401893
L13	DMSO 7 days	287355	1044066	2716324	101156	165949	2831771	1240396	122991	232546	89794	48013	44707	167767	412562	20266	320232	5617605	11151266	26166939	5820671	54937512	107813986	32495493	26052359	88480160	141483689	2050269	9739580	19302412	42894755	117253585	93842678	9757454	9125256	13274831	21151219	25078366	14933614	4293575	2752228	7528700	11107025	10091775	2642866	538884	1423985	2085176	2203648
L14	DMSO 7 days	219785	649943	1945888	86524	110851	2084688	873896	95591	245002	69359	45608	52239	194125	445588	21084	297868	5844493	10592441	22589177	6029501	57470370	106713601	29093015	27522118	83709330	139382476	2066563	9826439	19190949	41134320	112293355	89020120	9306453	8042715	12191436	20671090	22697452	14509763	3965871	2558464	7592372	10357771	9791694	2617475	475951	1406180	2097735	2327073
L15	DMSO 7 days	210970	654462	2098249	95393	96964	2270711	865276	86884	238096	87865	34404	59199	169953	399269	17248	301296	5195850	11087734	23630928	5685345	53957931	107630735	36501465	24809850	88294551	142707595	2233335	9374582	19632558	43123614	114690670	92912750	9768587	7758366	13033000	19842548	23664456	14708966	4108918	2833579	7196276	10235597	10069156	3506403	547015	1351852	1994547	2621570
L16	Soraf 7 days	900053	839132	2665954	172480	159178	1556386	2333036	187587	105788	86703	132942	659321	1306239	2555453	341481	3996237	17275029	16163165	27611582	8716646	35146571	75653593	16485475	16885439	52443572	104533381	6794430	19053380	19667830	17496086	59150341	71023516	8984204	10604779	15911989	17529242	9665184	7503998	5653501	5170487	3738440	2047256	1147095	490567	380047	717621	414075	135771
L17	Soraf 7 days	793822	577346	2425041	162673	124396	1390773	2027387	149740	80722	58754	116049	600178	1328921	2791746	259992	3431918	15277902	16265550	37062987	10433763	43692574	94103482	23055301	22955861	67580983	119266466	7948001	25111932	29704356	25844219	75781041	74806169	10444161	16249486	24221135	25157753	12312886	6986956	8530170	7442764	4857664	1861981	897436	360689	468850	688656	393951	107695
L18	Soraf 7 days	930892	757654	2421367	146164	133207	1468647	2186651	152890	83726	82441	116323	637086	1504777	2888914	320981	3997535	17232384	17540822	37602354	10705736	45668429	94342694	23745577	23957865	69884522	121438850	8297106	25056157	28709623	26980019	78235693	78944422	11019176	16964091	23622979	25703475	12770362	7289047	8867106	7797787	5128932	2005458	961804	394156	570089	718879	400624	115497
L19	Soraf 7 days	850429	820484	3287426	189034	141833	1639602	2149258	184819	103377	93289	107349	663401	1521820	3093816	347158	4302903	18183648	18933463	38762309	11002607	48221985	92394781	24147382	24054550	69389314	124970206	8368618	24954900	28385077	26603026	80093023	79136005	11123632	17272662	24031706	25374412	13630447	6936022	9112143	8125792	4968744	2128352	1063237	391602	566206	767349	443274	128431
L20	Soraf 7 days	1013607	916496	3085317	158964	152835	1686625	2450972	165655	103580	73739	129926	525739	1442444	2863170	330526	3751594	16081920	17099762	39635859	9873431	43816717	95602598	24581182	21892364	68559973	120621466	7632445	24403010	28032566	26986716	75339007	74349412	10355614	15866871	22848642	25524246	12754159	7746852	9008527	7804357	4704596	2018952	1017835	411375	527149	696083	351901	118631
[truncated: 162 more columns]
